# Supplementary material for: miR482 Regulation of NBS-LRR Defense Genes during Fungal Pathogen Infection in Cotton
Source: PLoS One. 2013 Dec 31;8(12):e84390. doi: 10.1371/journal.pone.0084390 (PMC3877274; doi:10.1371/journal.pone.0084390)
Supplement: Table S1 — Predicted targets of miR482/miR482.2 and miRCan1 in G. raimondii . (XLSX) [file pone.0084390.s007.xlsx]

## Sheet: Sheet1
Table S1 Predicted targets of miR482/miR482.2 and miRCan1 in G. raimondii
	Predicted target	Annotation	Targeted by		Alignment	Score
A	NBS-LRR genes
1	Gorai.002G044900	NBS-domain containing	ghr-miR482d.2	gra-miR482d.2, gra-miR482f.2, gra-miR482g.2, gra-miR482h.2, gra-miR482i.2	GUGGAAUGGGCGGGAUCGGGAA 3’	3
					|||||||||| ||o|| ||o||
					CACCUUACCCUCCUUAACCUUU-5’
2	Gorai.002G046500	NBS-domain containing	ghr-miR482b.2	gra-miR482b.2	GGGGGAUGGGAGGAGUGGGCAA 3’	3.5
					| || ||||| |||||o|||||
					CACCGUACCCACCUCAUCCGUU 5’
3	Gorai.002G046600	NBS-domain containing	ghr-miR482c	gra-miR482c	GGGAUGGGAGGGGUGGGCAAAA 3’	3.5
					||o||||||||o||o|| || |
					CCUUACCCUCCUCAUCCUUUCU 5’
4	Gorai.002G208200	NBS-domain containing	ghr-miR482c	gra-miR482c	GGGAUGGGAGGGGUGGGCAAAA 3’	3.5
					||o||||||||o||o|| || |
					CCUUACCCUCCUCAUCCUUUCU 5’
5	Gorai.007G273600	NBS-domain containing	ghr-miR482d	gra-miR482d, gra-miR482f, gra-miR482g, gra-miR482h, gra-miR482i	GGGAUGGGAGGGAUAGGGAAAA 3’	3
					||o||||||||o|||||o|| |
					CCUUACCCUCCUUAACCUUUCU 5’
6	Gorai.011G068700	NBS-domain containing	ghr-miR482d	gra-miR482d, gra-miR482f, gra-miR482g, gra-miR482h, gra-miR482i	GGGAUGGGAGGGAUAGGGAAAA 3’	3
					||o||||||||o|||||o|| |
					CCUUACCCUCCUUAACCUUUCU 5’
7	Gorai.007G323300	NBS-domain containing	ghr-miR482d.2	gra-miR482d.2, gra-miR482f.2, gra-miR482g.2, gra-miR482h.2, gra-miR482i.2	GUGGAAUGGGCGGAAUCGGGAA 3’	2.5
					|||||||||| ||||| ||o||
					CACCUUACCCUCCUUAACCUUU-5’
8	Gorai.007G357800	NBS-domain containing	ghr-miR482e.2	gra-miR482e.2	UGGGCAUGGGAGGGAUGGGUAA 3’	3.5
					|o|||||||| ||o|| ||o||
					AUCCGUACCCACCUUAGCCGUU 5’
9	Gorai.009G138800	NBS-domain containing	ghr-miR482d	gra-miR482d, gra-miR482f, gra-miR482g, gra-miR482h, gra-miR482i	GGAAUGGGAGGGAUCGGGAAAA 3’	3
					|||||||||||o|| ||o|| |
					CCUUACCCUCCUUAACCUUUCU 5’
10	Gorai.009G225800	NBS-domain containing	ghr-miR482d	gra-miR482d, gra-miR482f, gra-miR482g, gra-miR482h, gra-miR482i	GGGAUUGGGGGAAUCGGGAAGA 3’	3.5
					||o|| ||o||||| ||o||||
					CCUUACCCUCCUUAACCUUUCU 5’
11	Gorai.009G437000	NBS-domain containing	ghr-miR482d	gra-miR482d, gra-miR482f, gra-miR482g, gra-miR482h, gra-miR482i	GGGAUGUGAGGAAUUGGAACGA 3’	2.5
					||o||| |||||||||||| ||
					CCUUACCCUCCUUAACCUUUCU 5’
12	Gorai.011G263100	NBS-domain containing	ghr-miR482d.2	gra-miR482d.2, gra-miR482f.2, gra-miR482g.2, gra-miR482h.2, gra-miR482i.2	AUGGUAUGGGUGGGAUUGGAAA 3’	3.5
					||| ||||| ||o||||||||
					CACCUUACCCUCCUUAACCUUU-5’
13	Gorai.011G265100	NBS-domain containing	ghr-miR482d.2	gra-miR482d.2, gra-miR482f.2, gra-miR482g.2, gra-miR482h.2, gra-miR482i.2	AUGGUAUGGGUGGGAUUGGAAA 3’	3.5
					||| ||||| ||o||||||||
					CACCUUACCCUCCUUAACCUUU-5’
14	Gorai.011G264800	NBS-domain containing	ghr-miR482d.2	gra-miR482d.2, gra-miR482f.2, gra-miR482g.2, gra-miR482h.2, gra-miR482i.2	AUGGUAUGGGUGGGAUUGGAAA 3’	3.5
					||| ||||| ||o||||||||
					CACCUUACCCUCCUUAACCUUU-5’
15	Gorai.011G282000	TIR-NBS-LRR class	ghr-miR482e.2	gra-miR482e.2	GGGGAAUGGGUGGUAUUGGCAA 3’	3
					o|| |||||||||||o|||||
					AUCCGUACCCACCUUAGCCGUU 5’
16	Gorai.013G137100	NBS-domain containing	ghr-miR482d	gra-miR482d, gra-miR482f, gra-miR482g, gra-miR482h, gra-miR482i	GGGAUGGGAGGGAUCGGGAAGA 3’	3
					||o||||||||o|| ||o||||
					CCUUACCCUCCUUAACCUUUCU 5’
17	Gorai.002G044500	CC-NBS-LRR class	ghr-miR482d	gra-miR482d, gra-miR482f, gra-miR482g, gra-miR482h, gra-miR482i	GGAAUGGGCGGGAUUGGGAAAA 3’	3.5
					|||||||| ||o|||||o|| |
					CCUUACCCUCCUUAACCUUUCU 5’
			ghr-miR482d.2	gra-miR482d.2, gra-miR482f.2, gra-miR482g.2, gra-miR482h.2, gra-miR482i.2	GUGGAAUGGGCGGGAUUGGGAA 3’	2
					|||||||||| ||o|||||o||
					CACCUUACCCUCCUUAACCUUU-5’
18	Gorai.002G046900	NBS-domain containing	ghr-miR482a		GGGAUGGGAGGGGUGGGAAAAA 3’	3.5
					|| ||||||||o||o||||| |
					CCAUACCCUCCUCAUCCUUUCU 5’
			ghr-miR482c	gra-miR482c	GGGAUGGGAGGGGUGGGAAAAA 3’	3
					||o||||||||o||o||||| |
					CCUUACCCUCCUCAUCCUUUCU 5’
19	Gorai.004G270600	NBS-domain containing	ghr-miR482a		GGCAUGGGAGGAGUCGGGAAAA 3’	3
					|| ||||||||||| ||||| |
					CCAUACCCUCCUCAUCCUUUCU 5’
			ghr-miR482c	gra-miR482c	GGCAUGGGAGGAGUCGGGAAAA 3’	3.5
					|| ||||||||||| ||o|| |
					CCUUACCCUCCUCAUCCUUUCU 5’
20	Gorai.007G319800	NBS-domain containing	ghr-miR482d	gra-miR482d, gra-miR482f, gra-miR482g, gra-miR482h, gra-miR482i	GGAAUGGCAGGAGUUGGAAAAA 3’	3
					||||||| ||||o||||||| |
					CCUUACCCUCCUUAACCUUUCU 5’
			ghr-miR482d.2	gra-miR482d.2, gra-miR482f.2, gra-miR482g.2, gra-miR482h.2, gra-miR482i.2	AUGGAAUGGCAGGAGUUGGAAA 3’	2.5
					|||||||| ||||o|||||||
					CACCUUACCCUCCUUAACCUUU-5’
21	Gorai.007G320300	NBS-LRR class	ghr-miR482a		GGGAUGGGGGGAGUAGGGAAAA 3’	3
					|| |||||o||||||||o|| |
					CCAUACCCUCCUCAUCCUUUCU 5’
			ghr-miR482c	gra-miR482c	GGGAUGGGGGGAGUAGGGAAAA 3’	2.5
					||o|||||o||||||||o|| |
					CCUUACCCUCCUCAUCCUUUCU 5’
22	Gorai.007G320500	NBS-domain containing	ghr-miR482a		GGGAUGGGAGGAGUAGGGAAAA 3’	2.5
					|| ||||||||||||||o|| |
					CCAUACCCUCCUCAUCCUUUCU 5’
			ghr-miR482c	gra-miR482c	GGGAUGGGAGGAGUAGGGAAAA 3’	2
					||o||||||||||||||o|| |
					CCUUACCCUCCUCAUCCUUUCU 5’
23	Gorai.009G033000	NBS-domain containing	ghr-miR482d	gra-miR482d, gra-miR482f, gra-miR482g, gra-miR482h, gra-miR482i	GGAAUGGGUGGAGUUGGGAAAA 3’	3.5
					|||||||| |||o||||o|| |
					CCUUACCCUCCUUAACCUUUCU 5’
			ghr-miR482d.2	gra-miR482d.2, gra-miR482f.2, gra-miR482g.2, gra-miR482h.2, gra-miR482i.2	AUGGAAUGGGUGGAGUUGGGAA 3’	3
					||||||||| |||o||||o||
					CACCUUACCCUCCUUAACCUUU-5’
24	Gorai.010G079500	NBS-domain containing	ghr-miR482a		GGGAUGGGAGGGGUAGGUAAAA 3’	3
					||o||||||||o||||| || |
					CCAUACCCUCCUCAUCCUUUCU 5’
			ghr-miR482c	gra-miR482c	GGGAUGGGAGGGGUAGGUAAAA 3’	3.5
					||o||||||||o||||| || |
					CCUUACCCUCCUCAUCCUUUCU 5’
25	Gorai.011G072400	NBS-domain containing	ghr-miR482a		GGGAUGGGAGGAGUGGGGAAAA 3’	3
					|| |||||||||||o||o|| |
					CCAUACCCUCCUCAUCCUUUCU 5’
			ghr-miR482c	gra-miR482c	GGGAUGGGAGGAGUGGGGAAAA 3’	2.5
					||o|||||||||||o||o|| |
					CCUUACCCUCCUCAUCCUUUCU 5’
26	Gorai.011G075600	NBS-domain containing	ghr-miR482d	gra-miR482d, gra-miR482f, gra-miR482g, gra-miR482h, gra-miR482i	GGGAUGGGGGGAAUUGGGAAAA 3’	2.5
					||o|||||o||||||||o|| |
					CCUUACCCUCCUUAACCUUUCU 5’
			ghr-miR482d.2	gra-miR482d.2, gra-miR482f.2, gra-miR482g.2, gra-miR482h.2, gra-miR482i.2	UGGGGAUGGGGGGAAUUGGGAA 3’	3.5
					||o|||||o||||||||o||
					CACCUUACCCUCCUUAACCUUU-5’
27	Gorai.011G220500	NBS-domain containing	ghr-miR482d	gra-miR482d, gra-miR482f, gra-miR482g, gra-miR482h, gra-miR482i	GGGAUGGGUGGGAUUGGUAAGA 3’	3
					||o||||| ||o||||| ||||
					CCUUACCCUCCUUAACCUUUCU 5’
			ghr-miR482e.2	gra-miR482e.2	UUGGGAUGGGUGGGAUUGGUAA 3’	3.5
					| || ||||||||o||o||o||
					AUCCGUACCCACCUUAGCCGUU 5’
28	Gorai.011G220700	NBS-domain containing	ghr-miR482d	gra-miR482d, gra-miR482f, gra-miR482g, gra-miR482h, gra-miR482i	GGGAUGGGUGGGAUUGGUAAGA 3’	3
					||o||||| ||o||||| ||||
					CCUUACCCUCCUUAACCUUUCU 5’
			ghr-miR482e.2	gra-miR482e.2	UUGGGAUGGGUGGGAUUGGUAA 3’	3.5
					| || ||||||||o||o||o||
					AUCCGUACCCACCUUAGCCGUU 5’
29	Gorai.011G263000	NBS-domain containing	ghr-miR482d	gra-miR482d, gra-miR482f, gra-miR482g, gra-miR482h, gra-miR482i	GGUAUGGGCGGGAUUGGAAAAA 3’	3.5
					|| ||||| ||o|||||||| |
					CCUUACCCUCCUUAACCUUUCU 5’
			ghr-miR482d.2	gra-miR482d.2, gra-miR482f.2, gra-miR482g.2, gra-miR482h.2, gra-miR482i.2	AUGGUAUGGGCGGGAUUGGAAA 3’	3.5
					||| ||||| ||o||||||||
					CACCUUACCCUCCUUAACCUUU 5’
30	Gorai.011G263600	NBS-domain containing	ghr-miR482d	gra-miR482d, gra-miR482f, gra-miR482g, gra-miR482h, gra-miR482i	GGUAUGGGCGGGAUUGGAAAAA 3’	3.5
					|| ||||| ||o|||||||| |
					CCUUACCCUCCUUAACCUUUCU 5’
			ghr-miR482d.2	gra-miR482d.2, gra-miR482f.2, gra-miR482g.2, gra-miR482h.2, gra-miR482i.2	AUGGUAUGGGCGGGAUUGGAAA 3’	3.5
					||| ||||| ||o||||||||
					CACCUUACCCUCCUUAACCUUU 5’
31	Gorai.N007000	NBS-domain containing	ghr-miR482d	gra-miR482d, gra-miR482f, gra-miR482g, gra-miR482h, gra-miR482i	GGUAUGGGAGGAAUGGGCAAGA 3’	3
					|| ||||||||||| || ||||
					CCUUACCCUCCUUAACCUUUCU 5’
			ghr-miR482e.2	gra-miR482e.2	UUGGUAUGGGAGGAAUGGGCAA 3’	3.5
					| ||o||||| ||||| |||||
					AUCCGUACCCACCUUAGCCGUU 5’
32	Gorai.007G314700	NBS-domain containing	ghr-miR482a		GGAAUGGGCGGAGUGGGGAAGA 3’	3
					|| ||||| |||||o||o||||
					CCAUACCCUCCUCAUCCUUUCU 5’
			ghr-miR482c	gra-miR482c	GGAAUGGGCGGAGUGGGGAAGA 3’	2
					|||||||| |||||o||o||||
					CCUUACCCUCCUCAUCCUUUCU 5’
			ghr-miR482d	gra-miR482d, gra-miR482f, gra-miR482g, gra-miR482h, gra-miR482i	GGAAUGGGCGGAGUGGGGAAGA 3’	3.5
					|||||||| |||o| ||o||||
					CCUUACCCUCCUUAACCUUUCU 5’
33	Gorai.007G320100	CC-NBS-LRR class	ghr-miR482a		GGGAUGGGAGGAGUAGGGAAAA 3’	2.5
					|| ||||||||||||||o|| |
					CCAUACCCUCCUCAUCCUUUCU 5’
			ghr-miR482c	gra-miR482c	GGGAUGGGAGGAGUAGGGAAAA 3’	2
					||o||||||||||||||o|| |
					CCUUACCCUCCUCAUCCUUUCU 5’
			ghr-miR482d	gra-miR482d, gra-miR482f, gra-miR482g, gra-miR482h, gra-miR482i	GGGGGAUGGGAGGAGUAGGGAA 3’	3.5
					| ||o|||||||||o| ||o||
					CACCUUACCCUCCUUAACCUUU-5’
34	Gorai.008G112600	NBS-LRR class	ghr-miR482a		GGUAUGGGAGGAGUAGGUAAAA 3’	2
					||||||||||||||||| || |
					CCAUACCCUCCUCAUCCUUUCU 5’
			ghr-miR482b	gra-miR482b	GGUAUGGGAGGAGUAGGUAAAA 3’	3
					||o||||| ||||||||o|| |
					CCGUACCCACCUCAUCCGUUCU 5’
			ghr-miR482c	gra-miR482c	GGUAUGGGAGGAGUAGGUAAAA 3’	3
					|| |||||||||||||| || |
					CCUUACCCUCCUCAUCCUUUCU 5’
35	Gorai.009G373400	NBS-domain containing	ghr-miR482a		GGGAUGGGAGGGGUGGGCAAGA 3’	3.5
					|| ||||||||o||o|| ||||
					CCAUACCCUCCUCAUCCUUUCU 5’
			ghr-miR482b	gra-miR482b	GGGAUGGGAGGGGUGGGCAAGA 3’	3.5
					|| ||||| ||o||o|||||||
					CCGUACCCACCUCAUCCGUUCU 5’
			ghr-miR482c	gra-miR482c	GGGAUGGGAGGGGUGGGCAAGA 3’	3
					||o||||||||o||o|| ||||
					CCUUACCCUCCUCAUCCUUUCU 5’
36	Gorai.009G373700	NBS-domain containing	ghr-miR482a		GGGAUGGGAGGGGUGGGCAAGA 3’	3.5
					|| ||||||||o||o|| ||||
					CCAUACCCUCCUCAUCCUUUCU 5’
			ghr-miR482b	gra-miR482b	GGGAUGGGAGGGGUGGGCAAGA 3’	3.5
					|| ||||| ||o||o|||||||
					CCGUACCCACCUCAUCCGUUCU 5’
			ghr-miR482c	gra-miR482c	GGGAUGGGAGGGGUGGGCAAGA 3’	3
					||o||||||||o||o|| ||||
					CCUUACCCUCCUCAUCCUUUCU 5’
B	non NBS-LRR genes
37	Gorai.002G246200	Pectin lyase-like superfamily protein	ghr-miR482d.2	gra-miR482d.2, gra-miR482f.2, gra-miR482g.2, gra-miR482h.2, gra-miR482i.2	UUGGAAAGGGUGGAAUUGGAGA 3’	3.5
					||||| ||| |||||||||o|
					CACCUUACCCUCCUUAACCUUU-5’
38	Gorai.003G160500	myb domain protein 3r-5	ghr-miR482d	gra-miR482d, gra-miR482f, gra-miR482g, gra-miR482h, gra-miR482i	GCAAUGGAAGGAAUUGGAAGGG 3’	2
					||||||| |||||||||||o|o
					CCUUACCCUCCUUAACCUUUCU 5’
			ghr-miR482d.2	gra-miR482d.2, gra-miR482f.2, gra-miR482g.2, gra-miR482h.2, gra-miR482i.2	AUGCAAUGGAAGGAAUUGGAAG 3’	3.5
					|| ||||| |||||||||||o
					CACCUUACCCUCCUUAACCUUU-5’
39	Gorai.004G129000	GroES-like zinc-binding dehydrogenase family protein	ghr-miR482b.2	gra-miR482b.2	GUUGCAUGUGUGGGGUAGGUAA 3’	3
					|| ||||| ||||o|||||o||
					CACCGUACCCACCUCAUCCGUU 5’
40	Gorai.006G119300	vacuolar proton ATPase A1	ghr-miR482d.2	gra-miR482d.2, gra-miR482f.2, gra-miR482g.2, gra-miR482h.2, gra-miR482i.2	GUGGAAUUGGAGGAAUUAGAGA 3’	2.5
					||||||| ||||||||| ||o|
					CACCUUACCCUCCUUAACCUUU-5’
41	Gorai.007G033600	Proteasome component (PCI) domain protein	ghr-miR482d.2	gra-miR482d.2, gra-miR482f.2, gra-miR482g.2, gra-miR482h.2, gra-miR482i.2	AUUGAGUGGGAGGAAUUGGAGC 3’	3
					||||o||||||||||||||o
					CACCUUACCCUCCUUAACCUUU-5’
42	Gorai.008G047100	cation-chloride co-transporter 1	ghr-miR482e.2	gra-miR482e.2	UUGGCAUGGGUGGCAUUGGUGA 3’	3.5
					| ||||||||||| ||o||oo|
					AUCCGUACCCACCUUAGCCGUU 5’
43	Gorai.008G065600	HOPZ-ACTIVATED RESISTANCE 1	ghr-miR482b.2	gra-miR482b.2	UUGGAAUGGGUGGAUUGGGCAA 3’	3
					|||o||||||||| |o|||||
					CACCGUACCCACCUCAUCCGUU 5’
44	Gorai.009G009900	XS domain-containing protein	ghr-miR482e.2	gra-miR482e.2	UGAGCAUGGUUGGAAUUGGCAG 3’	3.5
					|o |||||| ||||||o||||o
					AUCCGUACCCACCUUAGCCGUU 5’
45	Gorai.009G097100	Homeodomain-like superfamily protein	ghr-miR482a		AGUAUGGGAGGAGAAGUGAAGA 3’	3.5
					|||||||||||| || o||||
					CCAUACCCUCCUCAUCCUUUCU 5’
46	Gorai.011G166400	Leucine-rich repeat protein kinase family protein	ghr-miR482c	gra-miR482c	GGAGGGGGAGGAGUGGGAAAGU 3’	3
					|||o |||||||||o||||||
					CCUUACCCUCCUCAUCCUUUCU 5’
C	Targets of miRCan1
47	Gorai.001G060100	Leucine-rich repeat protein kinase family protein	ghr-miRCan1	gra-miRCan1	GAAGAAUUUUUCAAGCUUUCUA 3’	3.5
					||||| ||oo||||||||o||
					CUUCUGAAGGAGUUCGAAGGAG 5’
48	Gorai.011G037100	phosphate transporter 2;1	ghr-miRCan1	gra-miRCan1	GAAGACUGCUUCAGUUUUCCUC 3’	3
					|||||||o|o|||o o||||||
					CUUCUGAAGGAGUUCGAAGGAG 5’
